# Supplementary material for: Decay Kinetics of Gd3Al2Ga3O12:Ce3+ Luminescence under Dense Laser Irradiation
Source: Materials (Basel). 2023 Jan 20;16(3):971. doi: 10.3390/ma16030971 (PMC9917819; doi:10.3390/ma16030971)
Supplement: Supplementary file 1 [file materials-16-00971-s001.zip]

Archive with 1 entries (1 files):
- materials-2108070-supplementary.pdf
